# Supplementary material for: Characteristics of Wheat Noodle “Kitanokaori” Using Weakly Acidic Hard Water in Terms of Functional Qualities, Such as Inhibiting Postprandial Abrupt Increase in Blood Glucose
Source: Foods. 2025 Mar 19;14(6):1044. doi: 10.3390/foods14061044 (PMC11941889; doi:10.3390/foods14061044)
Supplement: Supplementary file 1 [file foods-14-01044-s001.zip]

Archive with 2 entries (2 files):
- foods-3514161-supplementary figures.pdf
- foods-3514161-supplementary tables.xlsx
