# Supplementary material for: Characteristics of Wheat Noodle “Kitanokaori” Using Weakly Acidic Hard Water in Terms of Functional Qualities, Such as Inhibiting Postprandial Abrupt Increase in Blood Glucose
Source: Foods. 2025 Mar 19;14(6):1044. doi: 10.3390/foods14061044 (PMC11941889; doi:10.3390/foods14061044)
Supplement: Supplementary file 1 [file foods-14-01044-s001.zip › foods-3514161-supplementary tables.xlsx]

## Sheet: Table S2
	Calcium	Magnesium	Potassium	Iron	Zinc	Manganese	Copper	Sodium
	contents	contents	contents	contents	contents	contents	contents	contents
	(mg/100g)	(mg/100g)	(mg/100g)	(mg/100g)	(mg/100g)	(mg/100g)	(mg/100g)	(mg/100g)
Yumechikara	17.6 ± 0.2 c	23.8 ± 0.3 b	85.0 ± 0.2 b	1.8 ± 0.1 a	1.1 ± 0.1 a	0.3 ± 0.0 a	0.2 ± 0.0 a	1.0 ±0.1 a
Minaminokaori	24.2 ± 0.3 a	32.7 ± 0.1 a	91.0 ± 0.1 b	1.5 ± 0.0 a	1.0 ± 0.1 a	0.3 ± 0.0 a	0.2 ± 0.0 a	1.0 ± 0.2 a
Haruyokoi	18.7 ± 0.2 b	25.2 ± 0.1 b	93.0 ± 1.1 b	1.7 ± 0.0 a	1.1 ± 0.2 a	0.3 ± 0.0 a	0.2 ± 0.0 a	1.0 ± 0.1 a
Kitanokaori	20.9 ± 0.1 b	28.2 ± 0.2 b	89.0 ± 2.1 b	1.8 ± 0.0 a	0.9 ± 0.1 a	0.3 ± 0.0 a	0.2 ± 0.0 a	1.0 ± 0.1 a
Kitahonami	16.5 ±0.3 c	17.5 ± 0.1 c	96.0 ± 1.5 a	0.7 ± 0.0 b	0.5 ± 0.1 b	0.4 ± 0.0 a	0.1 ± 0.0 a	1.0 ± 0.1 a
Sanukinoyume	17.6 ± 0.2 c	18.7 ± 0.2 c	100.0 ± 0.6 a	0.6 ± 0.0 b	0.5 ± 0.1 b	0.4 ± 0.0 a	0.1 ± 0.0 a	1.0 ± 0.1 a
						(Ash: Inductively coupled plasma atomic emission spectometry)
	Energy	Protein	Lipid	Carbohydrate
		contents	contents	contents
	(Kcal/100g)	(g/100g)	(g/100g)	(g/100g)
Yumechikara	348.5 ± 0.7 b	13.5 ± 0.1 a	1.6 ± 0.0 a	69.9 ± 0.4 b
Minaminokaori	349.0 ± 0.8 b	10.3 ± 0.1 ab	1.6 ± 0.0 a	73.3 ± 0.5 a
Haruyokoi	365.0 ± 0.9 a	11.8 ± 0.2 a	1.5 ± 0.0 a	71.1 ± 0.2 b
Kitanokaori	348.0 ± 0.6 b	12.5 ± 0.2 a	1.6 ± 0.0 a	70.9 ± 0.1 b
Kitahonami	368.0 ± 0.9 a	9.5 ± 0.0 b	1.6 ± 0.0 a	74.6 ± 0.3 a
Sanukinoyume	340.0 ± 0.7 b	9.5 ± 0.0 b	1.9 ± 0.0 a	71.0 ± 0.2 b
	Energy: Atwater's conversion factor
	Protein:Kjeldahi method
	Lipid: Gas chromatography
	Carbohydrate:Subtraction method

## Sheet: Table S1
				Calcium	Magnesium	Potassium	Sodium
				contents	contents	contents	contents
				(mg/L)	(mg/L)	(mg/L)	(mg/L)
			Contrex (pH 7.4)	468.0 ± 2.0 a	74.5 ± 1.0 a	2.8 ± 0.0 a	9.4 ± 0.1 a
			Public water agency (Niigata city) (pH 7.6)	6.1 ± 0.1 b	1.6 ± 0.2 b	1.5 ± 0.0 b	9.6 ± 0.2 a
